# Supplementary material for: Endohedral Gd-Containing Fullerenol: Toxicity, Antioxidant Activity, and Regulation of Reactive Oxygen Species in Cellular and Enzymatic Systems
Source: Int J Mol Sci. 2022 May 5;23(9):5152. doi: 10.3390/ijms23095152 (PMC9106034; doi:10.3390/ijms23095152)
Supplement: Supplementary file 1 [file ijms-23-05152-s001.zip]

Archive with 1 entries (1 files):
- ijms-1663685-supplementary 2.pdf
